# Supplementary material for: Paracoccidioides brasiliensis Isolated from Nine-Banded Armadillos (Dasypus novemcinctus) Reveal Population Structure and Admixture in the Amazon Basin
Source: J Fungi (Basel). 2021 Jan 15;7(1):54. doi: 10.3390/jof7010054 (PMC7829815; doi:10.3390/jof7010054)
Supplement: Supplementary file 1 [file jof-07-00054-s001.zip]

Archive with 1 entries (1 files):
- Suplementary Table.xlsx
