# Supplementary material for: Paracoccidioides brasiliensis Isolated from Nine-Banded Armadillos (Dasypus novemcinctus) Reveal Population Structure and Admixture in the Amazon Basin
Source: J Fungi (Basel). 2021 Jan 15;7(1):54. doi: 10.3390/jof7010054 (PMC7829815; doi:10.3390/jof7010054)
Supplement: Supplementary file 1 [file jof-07-00054-s001.zip › Suplementary Table.xlsx]

## Sheet: Table S1
Table S1: Species of armadillo, number of individuals sampled, positive and negative animals tested so far for the isolation of Paracoccidioides sp.
São Paulo	Number of individuals	Positive	Negative	References
Dasypus novencintus	27	20	7	[9,14,16,19, 37]
Dasypus novencintus (molecular)	1	1	0
Dasypus septemcinctus (molecular)	1	1	0
Euphractus sexcinctus	3	0	3
Cabassous tatouay	1	0	1
Goiás
Dasypus novencintus	8	2	6	[14, 54]
Euphractus sexcinctus	4	0	4
Dasypus septemcinctus	1	0	1
Rondônia
Dasypus novencintus	3	0	3	[14]
Minas Gerais
Dasypus novencintus	38	5	33	[14, 55]
Mato Grosso
Dasypus novencintus	3	2	1	[19]
Pará
Dasypus novencintus	50	22	28	[17,56]
Total	140	53	87

## Sheet: Table S2
Table S2: Paracoccidioide sp. armadillos isolate name and species diagnosed
Isolate	Species	Reference
T10B1	P. americana	[9]
T18LM3-5	P. americana	[19]
T5LN1	P. brasiliensis	[9]
T13LN1	P. brasiliensis	[9]
T15LN1	P. brasiliensis	[9]
T1F1	P. brasiliensis	[9]
T3B6	P. brasiliensis	[9]
T4B14	P. brasiliensis	[9]
T7B6	P. brasiliensis	[9]
T8B1	P. brasiliensis	[9]
T9B1	P. brasiliensis	[9]
S1	P. brasiliensis	[9]
ILSL57	P. brasiliensis	[9]
T16B1	P. brasiliensis	[9]
T17LM1	P. brasiliensis	[19]
T17LM2	P. brasiliensis	[19]
T17LM3	P. brasiliensis	[19]
T17LM4	P. brasiliensis	[19]
T18LM1	P. brasiliensis	[19]
T18LM2	P. brasiliensis	[19]
T18LM3-1	P. brasiliensis	[19]
T18LM3-3	P. brasiliensis	[19]
T18LM3-4	P. brasiliensis	[19]
T19B7-2	P. brasiliensis	[19]
T19F24-1	P. brasiliensis	[19]
T19F33-1	P. brasiliensis	[19]
T19B15-2	P. brasiliensis	[19]
T20B13-1	P. brasiliensis	[19]
T20B15-1	P. brasiliensis	[19]
T22LM1-1	P. brasiliensis	[19]
T22LM2-1	P. brasiliensis	[19]
T23LM1-1	P. brasiliensis	[19]
T23LM2-1	P. brasiliensis	[19]
T23LM3-4	P. brasiliensis	[19]
T23B3-1	P. brasiliensis	[19]
T23B9-1	P. brasiliensis	[19]
EPM04	P. brasiliensis	[9]
EPM101	P. brasiliensis	[9]
TCC	P. brasiliensis	[9]
